# Supplementary material for: Mitochondrial DNA mutations in Malaysian female breast cancer patients
Source: PLoS One. 2020 May 22;15(5):e0233461. doi: 10.1371/journal.pone.0233461 (PMC7244147; doi:10.1371/journal.pone.0233461)
Supplement: S1 Table — (XLSX) [file pone.0233461.s001.xlsx]

## Sheet: Description of Samples
Demographic Details and Clinical Features of Analyzed Breast Tissue Samples
No	Patient ID	Haplogroup	Hospitals	Gender	Race	Age	Breast	Size of Tumour(Gross)	Final Diagnosis	Grade	TNM	Stage	Lymph Node Metastases	IHC	Marital Status	N.O.Children	Breastfeeding	Breast Cancer or other cancer history in family	Other Illness
1	P001	M30	Hospital Kuala Lumpur	Female	Malay	71	Right	55 x 45 x 35 mm	Invasive carcinoma of NST	3	pT3 pN2 pMx	Stage 3	Metastatic carcinoma (5/14)	ER (2-3+) , PR (2+), Her2 (-)	Married	1	No	-	Hypertension
2	P002	F4b	Hopsital Kuala Lumpur	Female	Malay	45	Right	30 x 40 x 25 mm	Invasive carcinoma of NST	2	pT2 pN1 pMx	Stage 2	Metastatic carcinoma (1/14)	ER (+) , PR (-), Her2 (-)	Married	6	Yes		Diabetes
3	P004	F2b1	Hospital Kuala Lumpur	Female	Chinese	49	Left	35 x 35 x 30 mm	Invasive carcinoma of NST	2	pT1 pN0 pMx	Stage 2	No malignancy (0/6)	ER (+), PR (-), Her2 (-)	Married	4	No	Patient- Rectal Cancer (2012)	Diabetes Mellitus, High Blood Pressure, Asthma
4	P007	M66b	Institut Kanser Negara	Female	Indian	71	Right	30 mm	Invasive lobular carcinoma	2	pT2 pN1 pMx	Stage 2	Metastatic (16/20)	ER(+), PR (+), Her2 (-)	Married	6	Yes	-	High Blood Pressure, Asthma, Hepatitis, Heart Disease
5	P014	M7c1c3e	Institut Kanser Negara	Female	Malay	44	Left	65 mm	Invasive carcinoma of NST	3	pT2 pN1 pMx	Stage 3	Metastatic (2/18)	ER(-), PR (-), Her2 (-)	Married	3	Yes	-	Asthma
6	P016	N9a6	Institut Kanser Negara	Female	Malay	57	Right	21mm	Invasive carcinoma of NST	3	pT2 pN2 pMx	Stage 3	Metastatic (8/19)	ER(-), PR (-), Her2 (-)	Married	3	Yes	-	-
7	P017	D4a3a	Institut Kanser Negara	Female	Malay	64	Right	35mm	Invasive carcinoma of NST	2	pT2 pN1 pMx	Stage 2	Metastatic	ER(+), PR (+), Her2 (-)	Married	6	Yes	-	High Blood Pressure, Diabetes, Kidney Disease
8	P019	F2	Hospital Kuala Lumpur	Female	Chinese	61	Left	110x105x85mm	Invasive carcinoma of NST	3	pT4b pN2a pMx	Stage 3	Metastatic (5/25)	ER (-), PR (-), Her2 (-)	Married	1	-	-	-
9	P022	M61	Hospital Putrajaya	Female	Malay	38	Left	100mm	Invasive carcinoma of NST	2	pT4 pN2 pMx	Stage 3	Metastatic (14/22)	ER(-), PR(-), Her2(3+)	Married	5	Yes	-	-
10	P023	U1a1c4	Hospital Putrajaya	Female	Indian	64	Right	45mm	Invasive carcinoma of NST	3	pT2 pN1 pMx	Stage 2	Metastatic (2/32)	ER (-), PR (-), Her2 (2+)	Married	4	Yes	-	Hypertension, Rheumatoid Arthritis, Allergic to seafood
11	P027	R30b2a	Hospital Kuala Lumpur	Female	Indian	44.9	Left	50x45x30mm	Invasive carcinoma of NST	3	pT2 pN0 pMx	Stage 2	No malignancy (0/15)	ER (-), PR(-), Her2 (-)	Married-Separated	3	Yes	-	-
12	P034	M59	Institut Kanser Negara	Female	Malay	69	Right	70mm	Invasive carcinoma of NST	3	pT3 pN0 pM0	Stage 2	No malignancy (0/18)	ER (-), PR(-), Her2 (-)	Married	4	Yes	Sister - Bone Cancer	Hypertension
13	P037	B5a1b1	Hospital Kuala Lumpur	Female	Malay	57	Right	51x38x35mm	Invasive carcinoma of NST	3	pT3 pN1a pMx	Stage 2	Metastatic (1/21)	ER (+), PR (+), Her2 (-)	Married	4	Yes	-	Hypertension, Dyslipidemia
14	P041	B4b1a2	Hospital Kuala Lumpur	Female	Malay	57	Left	40x35x23mm	Invasive carcinoma of NST	3	pT2 pN2 pMx	Stage 3	Metastatic (9/24)	ER (+), PR (+), Her2 (2+)	Married	3	Yes	-	-
15	P046	G1c	Hospital Kuala Lumpur	Female	Chinese	53	Right	45x25x20mm	Invasive carcinoma of NST	2	pT2 pN0 pMx	Stage 2	No malignancy (0/19)	ER (+), PR (-), Her2 (+)	Married	4	No	-	Dyslipidemia
16	P048	N9a6a	Institut Kanser Negara	Female	Malay	57	Right	60mm	Invasive carcinoma of NST	2	pT3 pN2 pM1	Stage 4	Metastatic (5/12)	ER (+), PR (+), Her2 (+)	Married	1	Yes	Father - Lung Cancer	-
17	P049	B4b1a2	Hospital Kuala Lumpur	Female	Chinese	52	Right	190x160x55mm	Invasive carcinoma of NST	2	pT2 pN3a pMx	Stage 3	Metastatic (17/21)	ER (+), PR (+), Her2 (+)	Married	2	No	Sister - Breast Cancer	-
18	P056	F1a2a	Hospital Kuala Lumpur	Female	Chinese	78	Right	40 x 50 x 40 mm	Invasive carcinoma of NST	3	pT2 pN0 pMx	Stage 2	No metastatis ( 0/17)	ER(-), PR (-), Her2 (-)	Married	2	-	-	Dsylipidemia
19	P057	B4b1c	Hospital Kuala Lumpur	Female	Chinese	60	Left	130x200x60mm	Invasive carcinoma of NST	3	pT2 pN3a pMx	Stage 3	Metastatic (35/40)	ER (+), PR (+), Her2 (-)	Married	2	Yes	Father - Lung Cancer	-
20	P058	D4a3b2	Hospital Kuala Lumpur	Female	Chinese	57	Left	110x90x25mm	Invasive carcinoma of NST	2	pT2 pN3a pMx	Stage 3	Metastatic (10/23)	ER (-), PR (-), Her2 (+)	Married	2	No	Mother - Lung Cancer	Dsylipidemia, Hyperthyroidism
