# Supplementary material for: Mitochondrial DNA mutations in Malaysian female breast cancer patients
Source: PLoS One. 2020 May 22;15(5):e0233461. doi: 10.1371/journal.pone.0233461 (PMC7244147; doi:10.1371/journal.pone.0233461)
Supplement: S4 Table — (XLSX) [file pone.0233461.s004.xlsx]

## Sheet: Germline Heteroplasmic Mutation
Germline Heteroplasmic Mutations
No	Sample ID	Gene/Region	Position	Ref Allele	Mutant Allele	AAC	Mutant Alelle in Normal (%)	Mutant Allele in Tumour (%)	Change in heteroplasmy	PolyPhen-2		SIFT		CADD		APOGEE		Mutpred		dbSNP ID	Mitomap Status	MitoTIP	Disease Association in Mitomap
										Prediction	Score	Prediction	Score	Prediction	Score	consensus	mean p	Prediction	Score
1	P002	D-Loop2	152	T	C		1.085	0.605	-0.48					Neutral	10.42					rs117135796	Reported		.
2	P001	D-Loop2	189	A	G		1.36	0.325	-1.035					Neutral	10.83					rs371543232	Reported		.
3	P007	D-Loop2	189	A	G		2.04	0.51	-1.53					Neutral	10.83					rs371543232	Reported		.
4	P023	D-Loop2	189	A	G		1.145	1	-0.145					Neutral	10.83					rs371543232	Reported		.
5	P034	D-Loop2	189	A	G		1.025	0.26	-0.765					Neutral	10.83					rs371543232	Reported		.
6	P037	D-Loop2	189	A	G		1.22	0.36	-0.86					Neutral	10.83					rs371543232	Reported		.
7	P049	D-Loop2	189	A	G		1.09	0.75	-0.34					Neutral	10.83					rs371543232	Reported		.
8	P056	D-Loop2	189	A	G		1.9	0.495	-1.405					Neutral	10.83					rs371543232	Reported		.
9	P057	D-Loop2	189	A	G		1.035	0.32	-0.715					Neutral	10.83					rs371543232	Reported		.
10	P002	D-Loop2	195	T	C		66.71	81.71	15					Neutral	10.42					rs2857291	Reported		BD-associated / melanoma
11	P014	D-Loop2	199	T	C		98.96	99.605	0.645					Neutral	10.01					rs72619362	Reported		.
12	P007	D-Loop2	204	T	C		2.505	0.99	-1.515					Neutral	9.955					rs3135032	Reported		.
13	P041	D-Loop2	204	T	C		1.145	0.045	-1.1					Neutral	9.955					rs3135032	Reported		.
14	P049	D-Loop2	204	T	C		1.39	1.255	-0.135					Neutral	9.955					rs3135032	Reported		.
15	P007	D-Loop2	207	G	A		98.255	98.62	0.365					Neutral	10.59					rs369669319	Reported		.
16	P041	D-Loop2	207	G	A		98.29	99.035	0.745					Neutral	10.59					rs369669319	Reported		.
17	P046	D-Loop2	214	A	G		1.08	0.03	-1.05					Neutral	10.49					rs878957026	Reported		.
18	P056	D-Loop2	217	T	C		95.015	99.31	4.295					Neutral	10.22					rs41531144	Reported		.
19	P048	MT-TF	596	T	C		1.565	0.455	-1.11					Neutral	9.754					rs41531144	Reported	Likely benign	.
20	P034	12S rRNA	709	G	A		1.275	0.245	-1.03					Neutral	9.885					rs2853517	Reported		.
21	P034	12S rRNA	764	A	G		3.23	0.045	-3.185					Neutral	10.24					rs1556422485	Reported		.
22	P048	12S rRNA	877	G	A		1.225	0.715	-0.51					Neutral	10.46								.
23	P058	12S rRNA	879	T	C		9.12	0.345	-8.775					Neutral	9.75						Reported		.
24	P017	16S rRNA	2120	G	A		25.975	6.875	-19.1					Neutral	10.39					rs878958423	Reported		.
25	P046	MT-TL1	3264	T	C		2.26	0.21	-2.05					Neutral	9.498						Reported	Possibly benign	.
26	P058	ND1	3552	T	C	A82A	1.09	0.38	-0.71					Neutral	5.676					rs28358587	Reported		.
27	P048	MT-TQ	4371	T	C		29.675	84.265	54.59					Neutral	9.521						Reported	Possibly benign	.
28	P007	MT-TM	4448	T	C		3.23	0.96	-2.27					Neutral	9.716						Reported	Possibly benign	.
29	P034	ND2	5291	T	C	N274N	7.165	1.655	-5.51					Neutral	2.802						Reported		.
30	P002	NC3	5582	A	G		67.95	83.455	15.505					Neutral	10.64					rs879078623	Reported		.
31	P048	COI	6527	A	G	M208M	1.845	0.5	-1.345					Neutral	0.772					rs878906971	Reported		.
32	P048	COI	7270	T	C	V456A	2.125	0.44	-1.685	Benign	0.13	Deleterious	0	Neutral	14.92	Neutral	0.42	Harmful	0.685	rs879002867	Reported		.
33	P057	COII	7861	T	C	D92D	1.015	0.625	-0.39					Neutral	1.044					rs368623956	Reported		.
34	P046	COIII	9454	T	C	M83T	1.09	89.635	88.545	Probably damaging	0.96	Neutral	0.31	Deleterious	22	Neutral	0.36	Harmful	0.708				.
35	P019	MT-TG	10053	A	G		1.045	0.615	-0.43					Neutral	8.997						Reported	Likely benign	.
36	P019	ND3	10310	G	A	L84L	98.795	99.23	0.435					Neutral	8.896					rs41467651	Reported		.
37	P023	MT-TR	10462	T	C		1.535	45.395	43.86					Neutral	8.849						Reported	Possibly pathogenic	.
38	P034	ND5	12408	T	C	V24V	1.69	0.265	-1.425					Neutral	5.903					rs386829157	Reported		.
39	P014	ND6	14339	A	C	V112G	1.27	0.87	-0.4	Benign	0.37	Neutral	0.37	Neutral	10.92	Neutral	0.41	Harmful	0.623		Reported		.
40	P023	Cyt B	15465	T	C	M240T	1.225	0.63	-0.595	Probably damaging	0.99	Neutral	0.35	Neutral	0.435			Not harmful	0.426		Reported		.
41	P058	Cyt B	15562	A	G	W272W	98.96	99.705	0.745					Neutral	10.66					rs1556424613	Reported		.
42	P016	Cyt B	15765	G	A	G340E	1.05	0.135	-0.915	Probably damaging	1	Neutral	0.28	Deleterious	18.7	Neutral	0.38	Harmful	0.791		Reported		.
43	P014	D-Loop1	16086	T	C		98.66	98.79	0.13					Neutral	10.25					rs386420030	Reported		.
44	P001	D-Loop1	16093	T	C		75.425	97.81	22.385					Neutral	10.13					rs2853511	Reported		Cyclic Vomiting Syndrome
45	P017	D-Loop1	16093	T	C		73.12	94.33	21.21					Neutral	10.13					rs2853511	Reported		Cyclic Vomiting Syndrome
46	P046	D-Loop1	16093	T	C		86.885	98.225	11.34					Neutral	10.13					rs2853511	Reported		Cyclic Vomiting Syndrome
47	P017	D-Loop1	16129	G	A		97.795	99.03	1.235					Neutral	11.14						Reported		Cyclic Vomiting Syndrome with Migraine
48	P058	D-Loop1	16129	G	A		97.54	99.02	1.48					Neutral	11.14						Reported		Cyclic Vomiting Syndrome with Migraine
49	P057	D-Loop1	16145	G	A		2.72	0.325	-2.395					Neutral	10.44					rs41419246	Reported		.
50	P034	D-Loop1	16169	C	T		4.63	0.27	-4.36					Neutral	10.95					rs878862655	Reported		.
51	P002	D-Loop1	16171	A	G		1.315	1.73667	0.421667					Neutral	10.74					rs879250453	Reported		.
52	P056	D-Loop1	16180	A	G		97.69	98.23	0.54					Neutral	10.28						Reported		.
53	P041	D-Loop1	16183	A	C		81.395	87.37	5.975					Neutral	8.446					rs28671493	Reported		Melanoma patients
54	P049	D-Loop1	16183	A	C		80.285	78.855	-1.43					Neutral	8.446					rs28671493	Reported		Melanoma patients
55	P023	D-Loop1	16189	T	C		93.695	92.46	-1.235					Neutral	9.839					rs28693675	Reported		Diabetes/Cardiomyopathy/cancer risk/mtdna copy nbr/metabolic syndrome/melanoma patients
56	P034	D-Loop1	16189	T	C		72.64	69.43	-3.21					Neutral	9.839					rs28693675	Reported		Diabetes/Cardiomyopathy/cancer risk/mtdna copy nbr/metabolic syndrome/melanoma patients
57	P049	D-Loop1	16189	T	C		97.565	95.565	-2					Neutral	9.839					rs28693675	Reported		Diabetes/Cardiomyopathy/cancer risk/mtdna copy nbr/metabolic syndrome/melanoma patients
58	P057	D-Loop1	16189	T	C		96.225	95.005	-1.22					Neutral	9.839					rs28693675	Reported		Diabetes/Cardiomyopathy/cancer risk/mtdna copy nbr/metabolic syndrome/melanoma patients
59	P027	D-Loop1	16192	C	T		2.505	74.985	72.48					Neutral	11.14					rs879025248	Reported		Melanoma patients
60	P057	D-Loop1	16218	C	T		87.21	90.335	3.125					Neutral	10.66					rs386829280	Reported		.
61	P049	D-Loop1	16291	C	T		72.96	56.935	-16.025					Neutral	10.91					rs35302802	Reported		.
62	P056	D-Loop1	16304	T	C		98.195	99.175	0.98					Neutral	9.999					rs386829305	Reported		.
63	P001	D-Loop	16390	G	A		1.425	0.245	-1.18					Neutral	10.86					rs41378955	Reported		POAG - potential for association
