# Supplementary material for: Mitochondrial DNA mutations in Malaysian female breast cancer patients
Source: PLoS One. 2020 May 22;15(5):e0233461. doi: 10.1371/journal.pone.0233461 (PMC7244147; doi:10.1371/journal.pone.0233461)
Supplement: S5 Table — (XLSX) [file pone.0233461.s005.xlsx]

## Sheet: Germline Indels
Germline Indels
No	Sample ID	Gene/Region	Indels	Homoplasmic/Heteroplasmic	Mitomap/Publication status	dbSNP ID	Disease Association
1	P004	D-loop	249 del A	homoplasmic	Reported [Mitomap]	rs879043227	ovarian control tissue
2	P019	D-loop	249 del A	homoplasmic	Reported [Mitomap]	rs879043227	ovarian control tissue
3	P056	D-loop	249 del A	homoplasmic	Reported [Mitomap]	rs879043227	ovarian control tissue
4	P057	D-loop	249 del A	homoplasmic	Reported [Mitomap]	rs879043227	ovarian control tissue
5	P002	D-loop	309 ins C	heteroplasmic	Reported [1]	.	breast cancer
6	P004	D-loop	309 ins C	heteroplasmic	Reported [1]	.	breast cancer
7	P007	D-loop	309 ins C	heteroplasmic	Reported [1]	.	breast cancer
8	P014	D-loop	309 ins C	heteroplasmic	Reported [1]	.	breast cancer
9	P017	D-loop	309 ins C	heteroplasmic	Reported [1]	.	breast cancer
10	P019	D-loop	309 ins C	heteroplasmic	Reported [1]	.	breast cancer
11	P022	D-loop	309 ins C	heteroplasmic	Reported [1]	.	breast cancer
12	P023	D-loop	309 ins C	heteroplasmic	Reported [1]	.	breast cancer
13	P034	D-loop	309 ins C	heteroplasmic	Reported [1]	.	breast cancer
14	P037	D-loop	309 ins C	heteroplasmic	Reported [1]	.	breast cancer
15	P041	D-loop	309 ins C	heteroplasmic	Reported [1]	.	breast cancer
16	P046	D-loop	309 ins C	heteroplasmic	Reported [1]	.	breast cancer
17	P048	D-loop	309 ins C	heteroplasmic	Reported [1]	.	breast cancer
18	P056	D-loop	309 ins C	heteroplasmic	Reported [1]	.	breast cancer
19	P057	D-loop	309 ins C	heteroplasmic	Reported [1]	.	breast cancer
20	P058	D-loop	309 ins C	heteroplasmic	Reported [1]	.	breast cancer
21	P007	D-loop	309 ins CC	heteroplasmic	Reported [1, Mitomap]	.	breast cancer
22	P023	D-loop	309 ins CC	heteroplasmic	Reported [1, Mitomap]	.	breast cancer
23	P034	D-loop	309 ins CC	heteroplasmic	Reported [1, Mitomap]	.	breast cancer
24	P041	D-loop	309 ins CC	heteroplasmic	Reported [1, Mitomap]	.	breast cancer
25	P048	D-loop	309 ins CC	heteroplasmic	Reported [1, Mitomap]	.	breast cancer
26	P057	D-loop	309 ins CC	heteroplasmic	Reported [1, Mitomap]	.	breast cancer
27	P001	D-loop	315 ins C	heteroplasmic	Reported [2]	.	Human Cell Lines HepaRG and SJCRH30
28	P002	D-loop	315 ins C	heteroplasmic	Reported [2]	.	Human Cell Lines HepaRG and SJCRH30
29	P004	D-loop	315 ins C	heteroplasmic	Reported [2]	.	Human Cell Lines HepaRG and SJCRH30
30	P007	D-loop	315 ins C	heteroplasmic	Reported [2]	.	Human Cell Lines HepaRG and SJCRH30
31	P014	D-loop	315 ins C	heteroplasmic	Reported [2]	.	Human Cell Lines HepaRG and SJCRH30
32	P016	D-loop	315 ins C	heteroplasmic	Reported [2]	.	Human Cell Lines HepaRG and SJCRH30
33	P017	D-loop	315 ins C	heteroplasmic	Reported [2]	.	Human Cell Lines HepaRG and SJCRH30
34	P019	D-loop	315 ins C	heteroplasmic	Reported [2]	.	Human Cell Lines HepaRG and SJCRH30
35	P022	D-loop	315 ins C	heteroplasmic	Reported [2]	.	Human Cell Lines HepaRG and SJCRH30
36	P023	D-loop	315 ins C	heteroplasmic	Reported [2]	.	Human Cell Lines HepaRG and SJCRH30
37	P027	D-loop	315 ins C	heteroplasmic	Reported [2]	.	Human Cell Lines HepaRG and SJCRH30
38	P034	D-loop	315 ins C	heteroplasmic	Reported [2]	.	Human Cell Lines HepaRG and SJCRH30
39	P037	D-loop	315 ins C	heteroplasmic	Reported [2]	.	Human Cell Lines HepaRG and SJCRH30
40	P046	D-loop	315 ins C	heteroplasmic	Reported [2]	.	Human Cell Lines HepaRG and SJCRH30
41	P048	D-loop	315 ins C	heteroplasmic	Reported [2]	.	Human Cell Lines HepaRG and SJCRH30
42	P049	D-loop	315 ins C	heteroplasmic	Reported [2]	.	Human Cell Lines HepaRG and SJCRH30
43	P056	D-loop	315 ins C	heteroplasmic	Reported [2]	.	Human Cell Lines HepaRG and SJCRH30
44	P057	D-loop	315 ins C	heteroplasmic	Reported [2]	.	Human Cell Lines HepaRG and SJCRH30
45	P058	D-loop	315 ins C	heteroplasmic	Reported [2]	.	Human Cell Lines HepaRG and SJCRH30
46	P001	D-loop	Dinucleotide deletion 514-515 CA	heteroplasmic	Reported [Mitomap]	.	.
47	P004	D-loop	Dinucleotide deletion 514-515 CA	heteroplasmic	Reported [Mitomap]	.	.
48	P014	D-loop	Dinucleotide deletion 514-515 CA	heteroplasmic	Reported [Mitomap]	.	.
49	P019	D-loop	Dinucleotide deletion 514-515 CA	heteroplasmic	Reported [Mitomap]	.	.
50	P037	D-loop	Dinucleotide deletion 514-515 CA	heteroplasmic	Reported [Mitomap]	.	.
51	P056	D-loop	Dinucleotide deletion 514-515 CA	heteroplasmic	Reported [Mitomap]	.	.
52	P041	D-loop	Dinucleotide deletion 514-515 CA	homoplasmic	Reported [Mitomap]	.	.
53	P056	D-loop	514-517 ( 4 bp del )	heteroplasmic	Reported [Mitomap]	.	.
54	P017	NC7	8270-8278 (9 bp del )	homoplasmic	Reported [Mitomap]	.	.
55	P037	NC7	8271-8279 (9 bp del)	heteroplasmic	Reported [Mitomap]	.	.
56	P041	NC7	8271-8279 (9 bp del)	heteroplasmic	Reported [Mitomap]	.	.
57	P049	NC7	8271-8279 (9 bp del)	heteroplasmic	Reported [Mitomap]	.	.
58	P057	NC7	8271-8279 (9 bp del)	heteroplasmic	Reported [Mitomap]	.	.
References
[1]Tan DJ, Bai RK, Wong LJ. Comprehensive scanning of somatic mitochondrial DNA mutations in breast cancer. Cancer research. 2002 Feb 15;62(4):972-6.
[2]Young MJ, Jayaprakash AD, Young CK. Analysis of Mitochondrial DNA Polymorphisms in the Human Cell Lines HepaRG and SJCRH30. International journal of molecular sciences. 2019 Jan;20(13):3245.
