# Supplementary material for: Mitochondrial DNA mutations in Malaysian female breast cancer patients
Source: PLoS One. 2020 May 22;15(5):e0233461. doi: 10.1371/journal.pone.0233461 (PMC7244147; doi:10.1371/journal.pone.0233461)
Supplement: S6 Table — (XLSX) [file pone.0233461.s006.xlsx]

## Sheet: Somatic mtDNA Mutations
Somatic mtDNA Mutations
Patient ID	Gene	rCRS	Mutation	N > T	Variants%	AA	CADD		Polyphen2		SIFT		APOGEE		dbSNP ID	Mitomap	MitoTIP
							Score	Prediction	Score	Prediction	Score	SIFT	Score	APOGEE
P001	D-loop (HV2)	C	C150T	Homo > Hetero	80.51		11.35	Neutral							rs62581312	Longevity / Cervical carcinoma/ HPV infection
	D-loop (HV2)	A	A214G	Homo > Hetero	83.32		10.49	Neutral							rs878957026	buccal cell / POLG and OPA1 patients
	16S rRNA	T	T2171C	Homo > Hetero	10.25		9.633	Neutral							-	-
	TI	G	G4309A	Homo > Hetero	2.24		10.14	Neutral							-	thyroid oncocytoma	Possibly pathogenic
	TQ	A	A4343G	Homo > Hetero	28.95		10.46	Neutral							rs386828939	Poss. hypertension factor	Likely benign
	ATP6	T	T8547C	Homo > Hetero	2.07	L7P	19.51	Deleterious	0.98	Probably damaging	0.53	Neutral	0.5	Neutral	-	Reported (SNV)
	ND5	G	G12979A	Homo > Hetero	34.34	G215S	23.6	Deleterious	0.31	Benign	0.37	Neutral	0.26	Neutral	-	-
	ND5	G	G13138A	Homo > Hetero	22.19	E268K	24.2	Deleterious	1	Probably damaging	0.61	Neutral	0.16	Neutral	-	-
	D-loop (HV1)	A	A16233G	Homo > Hetero	26.18		10.54	Neutral							-	Reported (SNV)
P004	ND1	C	C3738T	Homo > Hetero	2.26	V144V	12.62	Neutral							rs879082742	Reported (SNV)
	ND2	A	A4767G	Homo > Hetero	1.35	M100V	0.153	Neutral	0	Benign	0.33	Neutral	0.32	Neutral	rs1569483957	Reported (SNV)
	ND4	T	T10908C	Homo > Hetero	15.6	F50S	10.25	Neutral	0.01	Benign	0.47	Neutral	0.33	Neutral	-	Reported (SNV)
P007	ND2	G	G4665A	Homo > Hetero	3.6	A66T	23.7	Deleterious	1	Probably damaging	0.28	Neutral	0.34	Neutral	-	-
	CO1	G	G6517A	Homo > Hetero	43.05	G205D	23.4	Deleterious	0.99	Probably damaging	0	Deleterious	0.52	Pathogenic	-	-
	ND5	T	T12365C	Homo > Hetero	10.09	L10P	16.38	Deleterious	.	unknown	0.2	Neutral	0.41	Neutral	-	-
	ND5	T	T14102C	Homo > Hetero	7.01	L589P	23.2	Deleterious	0.54	Probably damaging	0.2	Neutral	0.26	Neutral	-	-
	ND6	G	G14453A	Homo > Hetero	1.23	A74V	23.8	Deleterious	1	Probably damaging	0.56	Neutral	0.81	Pathogenic	rs199476107	MELAS / Leigh Disease
P014	16S rRNA	G	G2701A	Homo > Hetero	37.97		10.4	Neutral							-	Reported (SNV)
	ND1	G	G3380A	Homo > Hetero	5.63	R25Q	24.1	Deleterious	1	Probably damaging	0.23	Neutral	0.65	Pathogenic	-	MELAS
P016	D-loop (HV2)	C	C186T	Homo > Hetero	85.65		11.39	Neutral							-	POLG/PEO & MNGIE muscle
	12S rRNA	G	G951A	Homo > Hetero	1.86		10.27	Neutral							rs200887992	Reported (SNV)
	ND2	A	A4870T	Homo > Hetero	6.28	Q134L	23.1	Deleterious	1	Probably damaging	0.69	Neutral	0.41	Neutral	-	-
	ND2	T	T4911C	Homo > Hetero	5.15	S148P	17.5	Deleterious	0.03	Benign	0.22	Neutral	0.39	Neutral	-	Reported (SNV)
	TN	A	A5711G	Homo > Hetero	1.62		10.78	Neutral							rs2854138	Reported (SNV)	Likely benign
	CO3	T	T9280C	Homo > Hetero	41.59	L25P	23.3	Deleterious	1	Probably damaging	0.3	Neutral	0.33	Neutral	-	-
	ND3	T	T10076C	Homo > Hetero	3.88	I6I	7.986	Neutral							-	Reported (SNV)
	TE	G	G14698A	Homo > Hetero	7.19		10.38	Neutral							-	-
P017	CO3	G	G9838A	Homo > Hetero	3.88	G211D	23.5	Deleterious	1	Probably damaging	0.19	Neutral	0.62	Pathogenic	-	-
P019	12S rRNA	A	A1528G	Hetero > Hetero	1.29		10.1	Neutral							-	-
P022	12S rRNA	G	G945A	Homo > Hetero	1.46		10.12	Neutral							-	-
	CO1	G	G6810A	Homo > Hetero	1.68	A303T	23.5	Deleterious	1	Probably damaging	0.05	Neutral	0.45	Neutral	-	-
	CO3	G	G9820A	Homo > Hetero	1.08	G205E	23.5	Deleterious	1	Probably damaging	0.09	Neutral	0.66	Pathogenic	-	Reported (SNV)
	ND5	A	A12612G	Homo > Hetero	45.94	V92V	8.515	Neutral							rs28359172	Reported (SNV)
	ND5	A	A13183G	Homo > Hetero	1.16	I283V	11.14	Deleterious	0.04	Benign	0.41	Neutral	0.34	Neutral	rs879155747	Reported (SNV)
	CYB	G	G14869A	Homo > Hetero	1.25	L41L	8.222	Neutral							rs879218419	breast tumor
	CYB	G	G15699A	Homo > Hetero	1.6	R318H	24.2	Deleterious	1	Probably damaging	0.47	Neutral	0.43	Neutral	-	-
P023	16S rRNA	T	T2233C	Homo > Hetero	3.85		9.607	Neutral							-	-
	16S rRNA	G	G2732A	Homo > Hetero	1.14		10.84	Neutral							-	-
	ND4	G	G11226A	Homo > Hetero	2.86	G156D	23.4	Deleterious	1	Probably damaging	0.02	Deleterious	0.55	Pathogenic	-	-
P027	CO1	G	G5991A	Homo > Hetero	7.72	G30S	23.6	Deleterious	1	Probably damaging	0	Deleterious	0.63	Pathogenic	-	Reported (SNV)
P034	16S rRNA	A	A2623G	Homo > Hetero	2.38		10.41	Neutral							-	fibroblast cybrid cell line
	16S rRNA	G	G2702A	Homo > Hetero	1.35		10.26	neutral							rs879133847	Reported (SNV)
	CO3	G	G9868A	Homo > Hetero	56.27	R221H	24.3	Deleterious	0.58	Possibly damaging	0.54	Neutral	0.55	Pathogenic	-	Reported (SNV)
	ND5	C	C12906T	Homo > Hetero	1.08	I190I	13.73	Neutral							rs28690070	Reported (SNV)
	D-loop (HV1)	A	A16165G	Hetero > Hetero	53.49		9.654	Neutral							rs1556424777	Reported (SNV)
P037	TI	G	G4282A	Homo > Hetero	1.68		10.38	Neutral							-	CPEO Plus	Confirmed pathogenic
	CYB	C	C15702T	Homo > Hetero	4.7	P319L	24.2	Deleterious	1	Probably damaging	0.66	Neutral	0.38	Neutral	-	-
P041	16S rRNA	G	G2333A	Homo > Hetero	6.7		10.25	Neutral							-	-
	16S rRNA	G	G2815A	Homo > Hetero	15.3		10.6	Neutral							-	colonic crypts
	ND2	T	T5130C	Homo > Hetero	1.04	L221L	5.647	Neutral							-	-
	ND2	T	T5200C	Homo > Hetero	2.31	I244T	15.15	Deleterious	0.02	Benign	0.41	Neutral	0.43	Neutral	-	-
	CO1	G	G6028A	Homo > Hetero	25.54	G42D	23.2	Deleterious	1	Probably damaging	0.01	Deleterious	0.44	Neutral	rs28580752	-
	ND5	G	G13099C	Homo > Hetero	3.3	A255P	23.4	Deleterious	1	Probably damaging	0.22	Neutral	0.6	Pathogenic	-	-
P046	ND1	G	G4244A	Homo > Hetero	10.81	S313N	9.696	Neutral	0	Benign	0.3	Neutral	0.42	Neutral	-	-
	CYB	G	G14963A	Homo > Hetero	30.63	V73M	23.1	Deleterious	1	Probably damaging	0.22	Neutral	0.39	Neutral	-	colonic crypts
P048	ND1	T	T4007C	Homo > Hetero	1.71	M234T	22.5	Deleterious	1	Probably damaging	0.34	Neutral	0.61	Pathogenic	-	-
P049	TP	T	T15971C	Homo > Hetero	8.83		9.336	Neutral							-	-
	D-loop (HV1)	C	C16295T	Homo > Hetero	3.46		11.01	Neutral							-	-
P056	TF	G	G627A	Homo > Hetero	1.01		9.97	Neutral							-	-
	ATP6	G	G8854A	Homo > Hetero	1.68	A110T	17.05	Deleterious	0.01	Benign	0.04	Deleterious	0.47	Neutral	rs386829055	Reported (SNV)
	ND4	G	G10775A	Homo > Hetero	4.59	V6I	0.01	Neutral	0	Benign	1	Neutral	0.41	Neutral	rs879015842	Reported (SNV)
	ND5	G	G12835A	Homo > Hetero	1.08	A167T	23.9	Deleterious	1	Probably damaging	0.4	Neutral	0.31	Neutral	-	-
P057	D-loop (HV3)	G	G513A	Homo > Hetero	1.06		10.55	Neutral							rs879162984	Reported (SNV)
	16S rRNA	G	G3022A	Homo > Hetero	7.58		10.64	Neutral							rs28645831	-
	TW	G	G5521A	Homo > Hetero	37.04		10.24	Neutral							rs199474673	lung tumor, oncocytoma	Pathogenic
