# Supplementary material for: Mitochondrial DNA mutations in Malaysian female breast cancer patients
Source: PLoS One. 2020 May 22;15(5):e0233461. doi: 10.1371/journal.pone.0233461 (PMC7244147; doi:10.1371/journal.pone.0233461)
Supplement: S7 Table — (XLSX) [file pone.0233461.s007.xlsx]

## Sheet: Somatic Mutation Status
Table 1. Association between frequency of somatic mutations and patients' characteristics
Variable	N (%)	Non-coding status, N (%)		P	Protein-coding status, N (%)		P	tRNA status, N (%)		P	rRNA status, N (%)		P
		Mutation	No Mutation		Mutation	No Mutation		Mutation	No Mutation		Mutation	No mutation
N	20 (100)	5 (25)	15 (75)		15 (75)	5 (25)		6 (30)	14 (70)		9 (45)	11 (55)
Age
<55 years	7 (35)	1 (14.3)	6 (85.7)	0.6126	4 (57.1)	3 (42.9)	0.2898	1 (14.3)	6 (85.7)	0.3544	2 (28.6)	5 (71.4)	0.3742
≥55 years	13 (65)	4 (30.8)	9 (69.2)		11 (84.6)	2 (15.4)		5 (38.5)	8 (61.5)		7 (53.8)	6 (46.2)
Ethnicity
Malay	10 (50)	3 (30)	7 (70)	0.8171	9 (90)	1 (10)	0.0625	3 (30)	7 (70)	0.4555	6 (60)	4 (40)	0.4854
Chinese	7 (35)	2 (28.6)	5 (71.4)		3 (42.9)	4 (57.1)		3 (42.9)	4 (57.1)		2 (28.6)	5 (71.4)
Indian	3 (15)	0 (0)	3 (100)		3 (100)	0 (0)		0 (0)	3 (100)		1 (33.3)	2 (66.7)
T Grades
II	9 (45)	1 (11.1)	8 (88.9)	0.3189	6 (66.7)	3 (33.3)	0.3034	1 (11.1)	8 (88.9)	0.1571	1 (11.1)	8 (88.9)	0.0098
III	11 (55)	4 (36.4)	7 (63.6)		9 (81.8)	1 (9.09)		5 (45.5)	6 (54.5)		8 (72.7)	3 (27.3)
T Stages
T2	10 (50)	1 (10)	9 (90)	0.2512	9 (90)	1 (10)	0.2512	2 (20)	8 (80)	0.5449	2 (20)	8 (80)	0.0216
T3	9 (45)	4 (44.4)	5 (55.6)		5 (55.6)	4 (44.4)		4 (44.4)	5 (55.6)		7 (77.8)	2 (22.2)
T4	1 (5)	0 (0)	1 (100)		1 (100)	0 (0)		0 (0)	1 (100)		0 (0)	1 (100)
N Stages
N0	5 (25)	1 (20)	4 (80)	0.1718	5 (100)	0 (0)	0.0164	1 (20)	4 (80)	0.5453	1 (20)	4 (80)	0.18
N1	6 (30)	0 (0)	6 (100)		5 (83.3)	1 (16.7)		1 (16.7)	5(83.3)		2 (33.3)	4 (66.7)
N2	6 (30)	2 (33.3)	4 (66.67)		5 (83.3)	1 (16.7)		2 (33.3)	4 (66.7)		5 (83.3)	1 (16.7)
N3	3 (15)	2 (66.67)	1 (33.3)		0 (0)	3 (100)		2 (66.7)	1 (33.3)		1 (33.3)	2 (66.7)
ER
Positive	11 (55)	3 (27.3)	8 (72.7)	1	8 (72.7)	3 (27.3)	1	4 (36.4)	7 (63.6)	0.6424	3 (27.3)	8 (72.7)	0.1748
Negative	9 (45)	2 (22.2)	7 (77.8)		7 (77.8)	2 (22.2)		2 (22.2)	7 (77.8)		6 (66.7)	3 (33.3)
PR
Positive	8 (40)	3 (37.5)	5 (62.5)	0.3473	6 (75)	2 (25)	1	4 (50)	4 (50)	0.1611	3 (37.5)	5 (62.5)	0.6699
Negative	12 (60)	2 (16.7)	10 (83.3)		9 (75)	3 (25)		2 (16.67)	10 (83.3)		6 (50)	6 (50)
HER2
Positive	7 (35)	1 (14.3)	6 (85.7)	0.6126	5 (71.4)	2 (28.6)	1	1 (14.3)	6 (85.7)	0.3544	3 (42.9)	4 (57.1)	1
Negative	13 (65)	4 (30.8)	9 (69.2)		10 (76.9)	3 (23.1)		5 (38.5)	8 (61.5)		6 (46.2)	7 (53.8)
TNBC
Positive	6 (30)	2 (33.3)	4 (66.7)	0.6126	5 (83.3)	1 (16.7)	1	2 (33.3)	4 (66.7)	1	4 (66.7)	2 (33.3)	0.3359
Negative	14 (70)	3 (21.4)	11 (78.6)		10 (71.4)	4 (28.6)		4 (28.6)	10 (71.4)		5 (35.7)	9 (64.3)

## Sheet: Germline Mutation Status
Table 2. Association between frequency of germline mutations and patients' characteristics
Variable	N (%)	Non-coding status, N (%)			Protein-coding status, N (%)			tRNA status, N (%)			rRNA status, N (%)
		Mutation	No Mutation	P	Mutation	No Mutation	P	Mutation	No Mutation	P	Mutation	No mutation	P
N	20 (100)	20 (100)	0 (0)		20 (100)	0 (0)		8 (40)	12 (60)		20 (100)	0 (0)
Age
<55 years	7 (35)	7 (100)	0 (0)	1	7 (100)	0 (0)	1	2 (28.6)	5 (71.4)	0.6424	7 (100)	0 (0)	1
≥55 years	13 (65)	13 (100)	0 (0)		13 (100)	0 (0)		6 (46.2)	7 (53.8)		13 (100)	0 (0)
Ethnicity
Malay	10 (50)	10 (100)	0 (0)	1	10 (100)	0 (0)	1	2 (20)	8 (80)	0.2235	10 (100)	0 (0)	1
Chinese	7 (35)	7 (100)	0 (0)		7 (100)	0 (0)		4 (57.1)	3 (42.9)		7 (100)	0 (0)
Indian	3 (15)	3 (100)	0 (0)		3 (100)	0 (0)		2 (66.7)	1 (33.3)		3 (100)	0 (0)
T Grades
II	9 (45)	9 (100)	0 (0)	1	9 (100)	0 (0)	1	4 (44.4)	5 (55.6)	1	9 (100)	0 (0)	1
III	11 (55)	11 (100)	0 (0)		11 (100)	0 (0)		4 (36.4)	7 (63.6)		11 (100)	0 (0)
T Stages
T2	10 (50)	10 (100)	0 (0)	1	10 (100)	0 (0)	1	4 (40)	6 (100)	0.6219	10 (100)	0 (0)	1
T3	9 (45)	9 (100)	0 (0)		9 (100)	0 (0)		3 (33.3)	6 (66.7)		9 (100)	0 (0)
T4	1 (5)	1 (100)	0 (0)		1 (100)	0 (0)		1 (100)	0 (0)		1 (100)	0 (0)
N Stages
N0	5 (25)	5 (100)	0 (0)	1	5 (100)	0 (0)	1	2 (40)	3 (60)	1	5 (100)	0 (0)	1
N1	6 (30)	6 (100)	0 (0)		6 (100)	0 (0)		2 (33.3)	4 (66.7)		6 (100)	0 (0)
N2	6 (30)	6 (100)	0 (0)		6 (100)	0 (0)		3 (50)	3 (50)		6 (100)	0 (0)
N3	3 (15)	3 (100)	0 (0)		3 (100)	0 (0)		1 (33.3)	2 (66.7)		3 (100)	0 (0)
ER
Positive	11 (55)	11 (100)	0 (0)	1	11 (100)	0 (0)	1	4 (36.4)	7 (63.6)	1	11 (100)	0 (0)	1
Negative	9 (45)	9 (100)	0 (0)		9 (100)	0 (0)		4 (44.4)	5 (55.6)		9 (100)	0 (0)
PR
Positive	8 (40)	8 (100)	0 (0)	1	8 (100)	0 (0)	1	3 (37.5)	5 (62.5)	1	8 (100)	0 (0)	1
Negative	12 (60)	12 (100)	0 (0)		12 (100)	0 (0)		5 (41.7)	7 (58.3)		12 (100)	0 (0)
HER2
Positive	7 (35)	7 (100)	0 (0)	1	7 (100)	0 (0)	1	4 (57.1)	3 (42.9)	0.3563	7 (100)	0 (0)	1
Negative	13 (65)	13 (100)	0 (0)		13 (100)	0 (0)		4 (30.8)	9 (69.2)		13 (100)	0 (0)
TNBC
Positive	6 (30)	6 (100)	0 (0)	1	6 (100)	0 (0)	1	2 (33.3)	4 (66.7)	1	6 (100)	0 (0)	1
Negative	14 (70)	14 (100)	0 (0)		14 (100)	0 (0)		6 (42.9)	8 (57.1)		14 (100)	0 (0)

## Sheet: Overall Mutation Status
Table 3. Overall association between frequency of mutations and patients' characteristics
Variable	N (%)	Somatic mtDNA mutation, N (%)			Germline mtDNA mutation, N (%)
		Mutation	No Mutation	P	Mutation	No Mutation	P
N	20 (100)	18 (90)	2 (10)		20 (100)	0 (0)
Age, no (%)
<55 years	7 (35)	6 (85.7)	1 (14.3)	1	7 (100)	0 (0)	1
≥55 years	13 (65)	12 (92.3)	1 (7.7)		13 (100)	0 (0)
Ethnicity, no (%)
Malay	10 (50)	9 (90)	1 (10)	1	10 (100)	0 (0)	1
Chinese	7 (35)	6 (85.7)	1 (14.3)		7 (100)	0 (0)
Indian	3 (15)	3 (100)	0 (0)		3 (100)	0 (0)
Tumour Grades, no (%)
II	9 (45)	7 (77.8)	2 (22.2)	0.1895	9 (100)	0 (0)	1
III	11 (55)	11 (100)	0 (0)		11 (100)	0 (0)
Tumour Stage, no (%)
T2	10 (50)	9 (90)	1 (10)	1	10 (100)	0 (0)	1
T3	9 (45)	8 (88.9)	1 (11.1)		9 (100)	0 (0)
T4	1 (5)	1 (100)	0 (0)		1 (100)	0 (0)
Nodal Stage, no (%)
N0	5 (25)	5 (100)	0 (0)	0.495	5 (100)	0 (0)	1
N1	6 (30)	5 (83.3)	1 (16.7)		6 (100)	0 (0)
N2	6 (30)	6 (100)	0 (0)		6 (100)	0 (0)
N3	3 (15)	2 (66.7)	1 (33.3)		3 (100)	0 (0)
ER, no (%)
Positive	11 (55)	10 (90.9)	1 (9.1)	1	11 (100)	0 (0)	1
Negative	9 (45)	8 (88.9)	1 (11.1)		9 (100)	0 (0)
PR, no (%)
Positive	8 (40)	8 (100)	0 (0)	0.495	8 (100)	0 (0)	1
Negative	12 (60)	10 (83.3)	2 (16.7)		12 (100)	0 (0)
HER2, no (%)
Positive	7 (35)	6 (85.7)	1 (14.3)	1	7 (100)	0 (0)	1
Negative	13 (65)	12 (92.3)	1 (7.7)		13 (100)	0 (0)
TNBC, no (%)
Positive	6 (30)	6 (100)	0 (0)	1	6 (100)	0 (0)	1
Negative	14 (70)	12 (85.7)	2 (14.3)		14 (100)	0 (0)
